# Supplementary material for: Antileishmanial Activity and In Silico Molecular Docking Studies of Malachra alceifolia Jacq. Fractions against Leishmania mexicana Amastigotes
Source: Trop Med Infect Dis. 2023 Feb 14;8(2):115. doi: 10.3390/tropicalmed8020115 (PMC9960462; doi:10.3390/tropicalmed8020115)
Supplement: Supplementary file 1 [file tropicalmed-08-00115-s001.zip]

Archive with 1 entries (1 files):
- tropicalmed-2168795-supplementary.pdf
